# Supplementary material for: Axonemal structures reveal mechanoregulatory and disease mechanisms
Source: Nature. 2023 May 31;618(7965):625–33. doi: 10.1038/s41586-023-06140-2 (PMC10266980; doi:10.1038/s41586-023-06140-2)
Supplement: Supplementary file 8 — Source Data Extended Data Fig. 7 [file 41586_2023_6140_MOESM8_ESM.xlsx]

## Sheet: Export Summary
	This document was exported from Numbers. Each table was converted to an Excel worksheet. All other objects on each Numbers sheet were placed on separate worksheets. Please be aware that formula calculations may differ in Excel.
	Numbers Sheet Name	Numbers Table Name	Excel Worksheet Name
	Control RBH
		Table 1	Control RBH
	ODAD (s)
		Table 1	ODAD (s)
	ODAD (n)
		Table 1	ODAD (n)
	CCDC40
		Table 1	CCDC40
	CCDC39
		Table 1	CCDC39

## Sheet: Control RBH
Name	Length (um)	median CBF (Hz)	Angle (degree)	amplitude (um)	Amplitude/s (um/s)	level of disruption	Comments
Ctrl 1 - 1	5.3523	10.0846	60.2342	4.7551	47.9529	2	Side view
Ctrl 1 - 2		8.4748		4.7887	40.5834	3	Top view
Ctrl 1 - 3	4.9602	14.5641	59.3906	4.4449	64.7356	2	Side view
Ctrl 1 - 4	4.8572	12.0893				2	Tilted view
Ctrl 1 - 5	4.7914	10.2845	45.1013	3.631	37.3433	2	Side view
Ctrl 1 - 6		12.8547		6.7619	86.9228	2	Top view
Ctrl 1 - 7	5.3798	12.3355				2	Tilted view
Ctrl 1 - 8	5.4704	12.909	70.2986	5.9678	77.0379	1	Side view
Ctrl 1 - 9		12.6483		5.0153	63.4343	2	Top view
Ctrl 2 - 1	5.5014	6.8089	82.0117	6.9795	47.5225	2	Side view
Ctrl 2 - 2	4.4539	7.347	62.4125	4.4787	32.9049	3	Side view
Ctrl 2 - 3	5.2799	13.5033	69.5572	5.4047	72.9818	1	Side view
Ctrl 2 - 4	6.3167	6.869	64.155	6.4171	44.0791	2	Side view
Ctrl 2 - 5	5.5873	7.1631	68.8921	5.8588	41.9674	2	Side view
Ctrl 2 - 6	5.0271	4.087	85.0378	6.4925	26.5344	2	Side view
Ctrl 2 - 7		6.5542		6.0203	39.4588	2	Top view
Ctrl 2 - 8		6.426		6.2316	40.044	2	Top view
Ctrl 2 - 9	6.1496	9.8515	68.5728	6.3474	62.5314	1	Side view
Ctrl 2 - 10		6.8643		6.3304	43.4537	2	Top view
Ctrl 3 - 1	5.3585	8.9524	72.1642	6.2002	55.5064	2	Side view
Ctrl 3 - 2	5.6827	10.3128	66.8889	6.0426	62.3156	2	Side view
Ctrl 3 - 3	4.9855	8.4022	60.9695	4.9287	41.4125	2	Side view
Ctrl 3 - 4		7.1392		8.1882	58.4578	3	Top view
Ctrl 4 - 1	5.3632	9.038	59.463	4.8767	44.0756	1	Side view
Ctrl 4 - 2	5.1457	8.9347	60.4192	4.7882	42.7811	1	Side view
Ctrl 4 - 3	5.772	9.1521	82.7417	7.1803	65.7153	1	Side view
Ctrl 4 - 4	5.5039	8.9167	70.9051	6.3619	56.7267	2	Side view
Ctrl 4 - 5		9.636		4.8062	46.3124	2	Top view
Ctrl 4 - 6		8.8361		4.6076	40.7134	2	Top view
Ctrl 4 - 7	4.9484	8.7877				1	Tilted view
Ctrl 4 - 8	5.8225	8.988	58.3375	5.0628	45.5048	1	Side view
Ctrl 4 - 9	4.9309	8.9347	63.001	4.8095	42.9711	1	Side view
Ctrl 4 - 10		8.8125		4.8313	42.5762	1	Top view
Ctrl 5 - 1	5.2646	8.0708	59.8872	5.1625	41.6653	2	Side view
Ctrl 5 - 2	3.4603	8.1151				1	Tilted view
Ctrl 5 - 3	6.9503	10.1605	63.4247	7.0342	71.4703	3	Side view
Ctrl 5 - 4	5.8012	11.0994	54.4215	4.7674	52.9152	1	Side view
Ctrl 5 - 5	4.8691	8.7345	45.9657	3.5472	30.9829	3	Side view
Ctrl 5 - 6		12.8072		5.0689	64.9185	3	Side view
Ctrl 5 - 7	5.3374	11.4506	64.7055	5.3668	61.4533	2	Side view
Ctrl 5 - 8		10.0666		6.4823	65.2546	3	Side view
Ctrl 5 - 9	5.0972	9.0388	59.1867	4.9945	45.1444	2	Side view
Ctrl 5 - 10	4.6282	10.3946	65.3061	4.8686	50.6066	2	Side view
Ctrl 6 - 1	4.4002	11.8087	52.1585	3.8249	45.1664	1	Side view
Ctrl 6 - 2		8.9329		5.514	49.2566	2	Side view
Ctrl 6 - 3	6.3496	11.6356				2	Side view
Ctrl 6 - 4	4.9345	12.7147	58.7022	4.8021	61.0565	2	Side view
Ctrl 6 - 5	6.5724	11.8102				1	Tilted view
Ctrl 6 - 6	5.5144	8.4687				2	Tilted view
Ctrl 6 - 7	6.4582	8.6721				3	Tilted view
Ctrl 6 - 8	4.5348	10.2397				2	Tilted view
Ctrl 6 - 9		11.174		4.9013	54.7665	2	Top view
Ctrl 6 - 10	5.2548	9.662				2	Tilted view
Ctrl 7 - 1	5.8523	10.528	52.2604	4.6397	48.8469	2	Side view
Ctrl 7 - 2		11.8833		6.1842	73.4889	3	Top view
Ctrl 7 - 3	6.5561	6.7343	47.013	4.9119	33.0782	2	Side view
Ctrl 7 - 4		8.1148		6.5398	53.0687	3	Top view
Ctrl 7 - 5		11.1877		7.1769	80.2935	2	Top view
Ctrl 7 - 6	5.6839	5.7482				3	Tilted view
Ctrl 7 - 7	5.9113	11.6573	68.7943	6.5845	76.7577	2	Side view
Ctrl 7 - 8	6.4067	10.6921	50.7549	5.0434	53.9248	3	Side view
Ctrl 7 - 9	5.7272	8.5943	82.1029	7.4857	64.3341	2	Side view
Ctrl 7 - 10		12.1621		5.7182	69.5461	2	Top view
Ctrl 8 - 1	4.9717	9.1521	87.3158	6.732	61.6122	3	Side view
Ctrl 8 - 2	5.5833	8.6107	51.0298	4.625	39.8249	1	Side view
Ctrl 8 - 3		14.3111		5.8903	84.2963	1	Top view
Ctrl 8 - 4	5.5065	8.8084				1	Tilted view
Ctrl 8 - 5		14.8949		5.7061	84.9926	2	Top view
Ctrl 8 - 6	5.5911	9.6769				1	Tilted view
Ctrl 8 - 7	5.943	9.6371	64.4486	5.8119	56.0099	1	Side view
Ctrl 8 - 8	6.2832	10.4181	65.6814	6.1758	64.3401	2	Side view
Ctrl 8 - 9	6.1532	14.0511				2	Tilted view
Ctrl 8 - 10	5.9552	11.8907	65.7011	5.8169	69.1667	1	Side view
Ctrl 9 - 1	6.7706	13.0353	75.9961	7.7444	100.951	2	Side view
Ctrl 9 - 2	5.2056	14.3071	69.1214	5.5884	79.9533	1	Side view
Ctrl 9 - 3	5.2553	14.2743				2	Tilted view
Ctrl 9 - 4		14.2766		5.6074	80.0543	2	Side view
Ctrl 9 - 5	5.4884	15.8637	85.0987	7.0238	111.423	2	Side view
Ctrl 9 - 6	5.4691	13.3168	58.9491	5.254	69.9667	2	Side view
Ctrl 9 - 7	5.1291	14.0921	68.8261	5.2261	73.6472	2	Side view
Ctrl 9 - 8	4.4351	14.6187	47.1581	3.485	50.9462	2	Side view
Ctrl 9 - 9	5.553	15.1273	56.1759	4.9022	74.1568	1	Side view
Ctrl 9 - 10		15.1859		4.4817	68.0581	1	Top view
Ctrl 9 - 11	4.768	16.7533				1	Tilted view
Ctrl 10 - 1	5.2538	9.8098				1	Tilted view
Ctrl 10 - 2	5.993	10.4732	57.977	5.2336	54.8127	1	Side view
Ctrl 10 - 3	4.8009	9.6617	73.2623	5.601	54.1154	3	Side view
Ctrl 10 - 4	4.6712	8.1519	68.2204	5.2198	42.5514	2	Side view
Ctrl 10 - 5	5.7974	7.7322	67.0105	5.7202	44.2299	2	Side view
Ctrl 10 - 6		11.0955		5.3804	59.6979	2	Top view
Ctrl 10 - 7	4.8944	9.8087	53.974	4.1114	40.3272	1	Side view
Ctrl 10 - 8	4.3912	10.0446	76.2324	5.3509	53.7476	1	Side view
Ctrl 10 - 9		8.5943		5.5574	47.7616	2	Top view
Ctrl 10 - 10	3.716	10.034	73.9396	4.4621	44.7728	2	Side view
Ctrl 11 - 1	6.03	11.15	81.21	7.63	85.1	1	Side view
Ctrl 11 - 2	5.16	12.61	73.15	5.89	74.2	1	Side view
Ctrl 11 - 3	6.21	5.08	64.23	5.97	30.36	1	Side view
Ctrl 11 - 4	6.03	8.71	65.05	6.19	53.91	2	Side view
Ctrl 11 - 5	5.47	9.82	62.11	5.42	53.19	2	Side view
Ctrl 11 - 6	5.97	9.67	72	6.89	66.68	1	Side view
Ctrl 11 - 7	5.7	9.34	63.01	5.79	54.11	1	Side view
Ctrl 11 - 8	5.98	6.97	69.75	6.74	46.93	2	Side view
Ctrl 11 - 9	5.19	7.42	82.73	6.23	46.2	1	Side view
Ctrl 11 - 10	5.09	9.78	78.55	6.42	62.73	1	Side view
Ctrl 11 - 11	7.25	8.15	73.18	8.24	67.19	1	Side view

## Sheet: ODAD (s)
Name	Length (um)	median CBF (Hz)	Angle (degree)	amplitude (um)	Amplitude/s (um/s)	level of disruption	Comments
ODAD (s) 1 -1		0				3	immotile top view
ODAD (s) 1 -2	4.4142	6.1527				2	90% immotile
ODAD (s) 1 -3	5.12	3.116				3	99% immotile

## Sheet: ODAD (n)
Name	Length (um)	median CBF (Hz)	Angle (degree)	amplitude (um)	Amplitude/s (um/s)	level of disruption	Comments
ODAD (n) 1 - 1	5.5352	0	39.3396	3.7208	0	3	40 % beating, residual
ODAD (n) 1 - 2	6.6636	3.7566	0	0	0	3	few residual beating, 99% immotile
ODAD (n) 1 - 3		0	0	0	0	2	100% immotile top view
ODAD (n) 1 - 4	5.19	0	0	0	0	2	100% immotile
ODAD (n) 1 - 5	5.4313	2.406	0	0	0	2	few residual beating, 99% immotile
ODAD (n) 1 - 6	5.582	0	0	0	0	2	few residual beating, 99% immotile
ODAD (n) 1 - 7	6.8061	3.6643	0	0	0	3	few residual beating, 99% immotile
ODAD (n) 1 - 8		0	0	0	0	2	100% immotile top view

## Sheet: CCDC40
Name	Length (um)	median CBF (Hz)	Angle (degree)	amplitude (um)	Amplitude/s (um/s)	level of disruption	Comments
CCDC40 1 - 1	5.5951	5.2343	37.524	3.506	18.3515	3
CCDC40 1 - 2	5.9634	6.384	21.6486	2.215	14.1404	3
CCDC40 1 - 3	5.9545	8.7031	45.0206	4.5256	39.3865	3
CCDC40 1 - 4		9.1876		4.5117	41.4515	3	short cilia
CCDC40 1 - 5	6.2792	13.2619	31.4369	3.3044	43.8224	3
CCDC40 1 - 6	5.7255	4.0578	34.5911	3.3771	13.7036	2
CCDC40 1 - 7		5.9058		3.186	18.8159	3	short cilia
CCDC40 1 - 8	7.2407	5.3082	25.121	3.0801	16.3497	3

## Sheet: CCDC39
Name	Length (um)	median CBF (Hz)	Angle (degree)	amplitude (um)	Amplitude/s (um/s)	level of disruption	Comments
CCDC39 1 - 1		10.2081		3.0849	31.4907	3	short residual beating
CCDC39 1 - 2	4.104	6.0973	44.5931	3.0289	18.4683	2	random pattern residual
CCDC39 1 - 3	3.4983	13.0405	22.4025	1.3501	17.6066	3	random pattern residual
CCDC39 1 - 4		7.9035		1.863	14.7243	3	short residual beating
CCDC39 1 - 5	4.5205	8.4494	31.553	2.41	20.3635	3	random pattern residual
CCDC39 1 - 6	5.955	6.3729	39.0851	3.7777	24.0746	3	random pattern residual
